# Supplementary material for: Vector-borne diseases and the Syrian conflict: A systematic review of literature from Syria and neighbouring, refugee-hosting countries
Source: PLoS Negl Trop Dis. 2025 Nov 26;19(11):e0013721. doi: 10.1371/journal.pntd.0013721 (PMC12654875; doi:10.1371/journal.pntd.0013721)
Supplement: S3 Appendix — (XLSX) [file pntd.0013721.s003.xlsx]

## Sheet: Sheet1
Manuscript number	First author, publication year, paper reference(s)	Study type	Study Period	Reporting Country	Region (where specified)	Populations included	Number of patients	Name of data extractors	Date of Extraction
1	Kocarslan, 2013, 34	Retrospective observational study	Nov 2012-March 2014	Turkey	Sanliurfa city, south-eastern	Turkish (30) and Syrian (24)	54	Remi Simpson, Timesh D Pillay, and Angel Desai	2022-03-01
2	Saroufim, 2014, 35	Retrospective observational study	Nov 2012- Feb 2013	Lebanon	Bekaa (35.4%), Tripoli (26.2%), Akkar (18.2%), Beirut (18.2%).	Syrian (67% from Aleppo, 27% from Homs, 5% from Damascus)	1275	Remi Simpson, Timesh D Pillay, and Angel Desai	2022-03-01
3	Alawieh, 2014, 15	Retrospective Observational Study	January 2001 - March 2014	Lebanon	Bekaa (38/100,000); mount Lebanon (19/100,000); Northern areas (17/100,000); Southern areas (6/100,000)	Syrian (96.6%). Lebanese nationals/ Palestinian refugees (3.4%).	1033	Remi Simpson, Timesh D Pillay, and Angel Desai	2022-03-01
4	Koltas, 2014, 36	Cross sectional study	July 2003 and July 2013	Turkey	Southern Turkey	Syrian & Turkish	280	Remi Simpson, Timesh D Pillay, and Angel Desai	2022-03-01
5	Turan, 2015, 37	Cross sectional study; comparative	January 2012 - January 2013	Turkey	Sanliurfa city, south-eastern	685 Syrian & 685 Turkish patients	1370	Remi Simpson, Timesh D Pillay, and Angel Desai	2022-03-01
6	Inci, 2015, 38	Retrospective Observational Study	January 2011 - June 2014	Turkey	-	Turkish & Syrian (76, 69%)	110	Remi Simpson, Timesh D Pillay, and Angel Desai	2022-03-01
7	Zgheib, 2016, 39	Cross sectional study	2011-2015	Lebanon	-	Syrian (165) & Lebanese (4)	169	Remi Simpson, Timesh D Pillay, and Angel Desai	2022-03-01
8	Dunya, 2016, 40	Cross sectional study	Not stated	Lebanon	-	Syrian (163) & Lebanese (5)	168	Remi Simpson, Timesh D Pillay, and Angel Desai	2022-03-01
9	Alsaied, 2017, 41	Retrospective observational study	Jan 2014 - Dec 2015	Syria	Northern Syria	Syrian	46039	Remi Simpson, Timesh D Pillay, and Angel Desai	2022-03-01
10	Ozkeklikci, 2017, 42	Cross sectional study	January 2009 - July 2015	Turkey	Gaziantep, South-eastern Turkey	Turkish (88, 33%) & Syrian (174, 66%), Afghanistan (1)	567	Remi Simpson, Timesh D Pillay, and Angel Desai	2022-03-01
11	Eksi, 2017, 43	Cross sectional study	April 2014 - April 2015	Turkey	South-eastern Turkey	Syrian (433) and Turkish (25)	468	Remi Simpson, Timesh D Pillay, and Angel Desai	2022-03-01
12	Hawat, 2017, 44	Retrospective observational study	2006-2016	Syria	Lattakia governorate	Syrian	172	Remi Simpson, Timesh D Pillay, and Angel Desai	2022-03-01
13	Kaman, 2017, 22	Retrospective observational study	January 2014 - December 2015	Turkey	Ankara, central Turkey	2 Turkish citizens, 14 Syrian refugees	16	Remi Simpson, Timesh D Pillay, and Angel Desai	2022-03-01
14	Beyhan, 2017, 45	Case series	2014	Turkey	Central Anatolia.	2 Syrian, 1 Turkish patient	3	Remi Simpson, Timesh D Pillay, and Angel Desai	2022-03-01
15	Rehman, 2018, 27	Ecological study	September 2013 - 2018	Syria	Northern Syria	Syrian	64498	Remi Simpson, Timesh D Pillay, and Angel Desai	2022-03-01
16	Gurses, 2018, 46	Cross sectional study	2012-2014	Turkey	Sanliurfa city, south-eastern	Not Specified	135	Remi Simpson, Timesh D Pillay, and Angel Desai	2022-03-01
17	Hajj, 2018, 47	Case series	2014-2017	Lebanon	Beirut	Northern Syria	5	Remi Simpson, Timesh D Pillay, and Angel Desai	2022-03-01
18	Muhjazi, 2019, 28	Retrospective observational study	2011-2018	Syria	All of Syria	Syrian	82275	Remi Simpson, Timesh D Pillay, and Angel Desai	2022-03-01
19	Youssef, 2019, 48	Retrospective Observational Study	2008–2016	Syria	Lattakia	Syrian	8168	Remi Simpson, Timesh D Pillay, and Angel Desai	2022-03-01
20	Amr, 2019, 49	Retrospective cohort analysis	2010-2016	Jordan	-	Syrian & Jordanian	1243	Remi Simpson, Timesh D Pillay, and Angel Desai	2022-03-01
21	Eroglu, 2019, 50	Cross sectional study	2013-2015	Turkey	Gaziantep, South-eastern Turkey	Syrian 93.8% (845/900), Turkish 6.2% (55/900.	900	Remi Simpson, Timesh D Pillay, and Angel Desai	2022-03-01
22	Özbilgin, 2019, 51	Cross sectional study	January 2013 - December 2016	Turkey	18 provinces across Turkey, mainly southern	Not specified	356	Remi Simpson, Timesh D Pillay, and Angel Desai	2022-03-01
23	Karaosmanoglu, 2019, 52	Retrospective observational study	2017-2018	Turkey	-	Syrian	117	Remi Simpson, Timesh D Pillay, and Angel Desai	2022-03-01
24	Hijawi, 2019, 53	Cross sectional study	Not stated	Jordan	-	Jordanian (39) and Syrian (27)	66	Remi Simpson, Timesh D Pillay, and Angel Desai	2022-03-01
25	Safadi, 2019, 54	Cohort analysis	January - June 2017	Lebanon	North Lebanon	Syrian	48	Remi Simpson, Timesh D Pillay, and Angel Desai	2022-03-01
26	Özbilgin, 2019, 55	Retrospective cohort study	2012-2016	Turkey	-	Syrian (30), Iraq (5), Afghanistan, Iran, Turkmenistan	38	Remi Simpson, Timesh D Pillay, and Angel Desai	2022-03-01
27	Karakus, 2019, 56	Cross sectional study	2014-2018	Turkey	South-eastern Turkey	Syrian	25	Remi Simpson, Timesh D Pillay, and Angel Desai	2022-03-01
28	Alhawarat, 2020, 57	Retrospective observational study	2010-2016	Jordan	-	Syrian (559) and Jordanian (646)	1243	Remi Simpson, Timesh D Pillay, and Angel Desai	2022-03-01
29	Yentur Doni, 2020, 58	Cross-sectional study	November 2015 – November 2017	Turkey	Sanliurfa, Southeastern Turkey	Syrian (60), Turkish (94)	154	Jack Carew and Aula Abbara	2025-06-01
30	Bizri, 2021, 59	Ecological study	2005-2018	Lebanon	-	Not specified	4234	Jack Carew and Aula Abbara	2025-06-01
31	Hammoud, 2022, 60	Ecological Study	2010-2019	Lebanon	-	Not specified	1976	Jack Carew and Aula Abbara	2025-06-01
32	Farah, 2023, 61	Ecological Study	2013-2019	Lebanon	-	Syrians, Lebanese	6581	Jack Carew and Aula Abbara	2025-06-01
33	Özbilgin 2023, 62	Retrospective observational study	1996-2022	Turkey	-	Not specified, refugees and asylum seekers (22)	131	Jack Carew and Aula Abbara	2025-06-01
